# Supplementary material for: Viral niche-partitioning: comparative genomics of giant viruses across environmental gradients in a high Arctic freshwater-saltwater lake
Source: ISME Commun. 2024 Dec 8;5(1):ycae155. doi: 10.1093/ismeco/ycae155 (PMC11745019; doi:10.1093/ismeco/ycae155)
Supplement: Extended_Data_Table_1_ycae155 [file extended_data_table_1_ycae155.xlsx]

## Sheet: Feuil1
GVMAG	stringency	avgdist	GVOG9u	GVOG9t	GVOG7u	GVOG7t	GVOG7df	MCP	UNI56u	UNI56t	LENbp	GCperc	genecount	CODINGperc	ttable	GVClass_Order classification	TIGTOG Predicted_Order	GVClass_Family classification	TIGTOG Predicted_Family
LacA_GVMAG_1144	gte3	0.138287	9	18	7	11	1.57143	3	2	3	500010	28.6	406	93.65	code6	Imitervirales	Imitervirales	f-Mesomimiviridae	IM_01
LacA_GVMAG_1185	gte3	1.17517	8	12	6	7	1.16667	4	2	3	402100	37.67	383	88.84	code6	Imitervirales	Imitervirales	f--	IM_12
LacA_GVMAG_1199	gte3	0.271877	5	6	4	4	1	0	1	2	216008	40.28	220	94.6	code6	Imitervirales	Imitervirales	f-Mesomimiviridae	IM_01
LacA_GVMAG_1202	gte3	0.552476	9	30	7	21	3	3	3	7	889416	28.06	900	90.13	code6	Imitervirales	Imitervirales	f-Mesomimiviridae	IM_01
LacA_GVMAG_1217	gte3	0.519569	7	7	5	5	1	1	1	1	611963	24.4	537	92.55	code6	Imitervirales	Imitervirales	f-IM-13	IM_13
LacA_GVMAG_1288	gte3	0.596866	8	11	6	7	1.16667	2	3	4	346380	35.46	330	91.35	code6	Imitervirales	Imitervirales	f-Mesomimiviridae	IM_01
LacA_GVMAG_1301	gte3	1.07566	5	5	3	3	1	1	1	1	109181	71.53	105	89.27	code6	Asfuvirales	Pandoravirales	f-AF-01	PV_05
LacA_GVMAG_1303	gte3	0.216442	4	6	3	3	1	0	1	1	274757	37.31	299	91.7	code6	Imitervirales	Imitervirales	f--	IM_01
LacA_GVMAG_1311	gte3	0.606009	8	22	6	18	3	3	2	3	1650783	30.46	1685	93.31	code6	Imitervirales	Imitervirales	f--	IM_13
LacA_GVMAG_1316	gte3	0.196974	8	11	6	7	1.16667	2	2	4	490443	29.69	347	91.7	code6	Imitervirales	Imitervirales	f-Mesomimiviridae	IM_01
LacA_GVMAG_1319	gte3	0.0989493	7	10	5	7	1.4	1	2	2	460738	31.95	389	90.79	code6	Imitervirales	Imitervirales	f-Mesomimiviridae	IM_01
LacA_GVMAG_1324	gte3	0.0778406	8	15	6	9	1.5	2	2	3	420289	25.76	440	93.77	code6	Imitervirales	Imitervirales	f-Mesomimiviridae	IM_01
LacA_GVMAG_1359	gte3	0.344365	9	11	7	7	1	2	3	4	425270	39.85	482	95	code11	Imitervirales	Imitervirales	f-Mesomimiviridae	IM_01
LacA_GVMAG_1369	gte3	0.257868	5	7	3	4	1.33333	1	1	2	339936	21.88	336	92.02	code6	Imitervirales	Imitervirales	f-IM-13	IM_01
LacA_GVMAG_1374	gte3	0.422503	9	12	7	7	1	3	2	3	498193	44.61	387	91.3	code6	Imitervirales	Imitervirales	f-Mesomimiviridae	IM_01
LacA_GVMAG_1385	gte3	0.093177	7	9	5	5	1	1	2	3	359030	48.84	316	92.02	code6	Imitervirales	Imitervirales	f-Mesomimiviridae	IM_01
LacA_GVMAG_1389	gte3	0.775548	5	6	3	4	1.33333	1	0	0	305998	40.77	348	92.84	code6	Imitervirales	Imitervirales	f-Mesomimiviridae	IM_01
LacA_GVMAG_1407	gte3	0.142333	9	11	7	7	1	2	3	4	436655	36.28	443	88.33	code4	Imitervirales	Imitervirales	f-Mesomimiviridae	IM_01
LacA_GVMAG_1425	gte3	0.163568	8	10	6	6	1	3	3	3	974666	19.16	767	94.66	code6	Imitervirales	Imitervirales	f-IM-13	IM_13
LacA_GVMAG_1451	gte3	0.626751	9	13	7	9	1.28571	3	2	2	177642	39.91	183	93.56	code4	Pimascovirales	Pimascovirales	f-PM-01	PM_01
LacA_GVMAG_1458	gte3	0.141439	9	10	7	7	1	1	3	4	502516	33.04	512	92.26	code4	Imitervirales	Imitervirales	f-Mesomimiviridae	IM_01
LacA_GVMAG_1526	gte3	0.0370068	9	25	7	16	2.28571	4	3	8	1091989	33.66	789	91.01	code6	Imitervirales	Imitervirales	f-Mesomimiviridae	IM_01
LacA_GVMAG_1533	gte3	0.406526	7	11	6	10	1.66667	0	1	1	1183459	51.98	1829	90.68	code11	Imitervirales	Imitervirales	f-Mesomimiviridae	IM_01
LacA_GVMAG_1545	gte3	0.0433305	9	12	7	7	1	2	3	4	405484	42.04	466	93.97	code4	Imitervirales	Imitervirales	f-Mesomimiviridae	IM_01
LacA_GVMAG_1560	gte3	0.228333	6	10	4	5	1.25	2	1	2	343976	23.4	322	93.61	code6	Imitervirales	Imitervirales	f-Mesomimiviridae	IM_01
LacA_GVMAG_1568	gte3	0.246069	9	12	7	8	1.14286	2	3	4	468891	26.82	506	92.54	codemeta	Imitervirales	Imitervirales	f-Mesomimiviridae	IM_01
LacA_GVMAG_1573	gte3	0.159618	8	12	6	8	1.33333	1	1	3	403027	25.58	407	94.13	code6	Imitervirales	Imitervirales	f-Mesomimiviridae	IM_01
LacA_GVMAG_160	gte3	0.138857	9	10	7	7	1	1	2	3	527807	43.41	509	91.68	code4	Imitervirales	Imitervirales	f-Mesomimiviridae	IM_01
LacA_GVMAG_1643	gte3	0.322946	8	18	6	8	1.33333	2	2	4	474616	40.63	473	92.56	code6	Imitervirales	Imitervirales	f-Mesomimiviridae	IM_01
LacA_GVMAG_1646	gte3	0.370538	9	11	7	7	1	2	2	3	414251	30.17	285	92.26	code6	Imitervirales	Imitervirales	f-Mesomimiviridae	IM_01
LacA_GVMAG_1651	gte3	0.289326	7	12	5	6	1.2	4	3	5	1158805	22.65	919	93.77	code6	Imitervirales	Imitervirales	f-IM-13	IM_13
LacA_GVMAG_1661	gte3	0.58113	6	12	4	6	1.5	3	2	5	224172	38.08	187	93.25	code6	Imitervirales	Imitervirales	f--	IM_01
LacA_GVMAG_1684	gte3	0.135412	9	10	7	7	1	2	2	2	373252	32.6	498	93.34	codemeta	Imitervirales	Imitervirales	f-Mesomimiviridae	IM_01
LacA_GVMAG_1716	gte3	0.365054	5	5	5	5	1	0	4	4	133465	29.65	146	93.55	code6	Imitervirales	Imitervirales	f-Mesomimiviridae	IM_01
LacA_GVMAG_1723	gte3	0.0411285	8	15	6	7	1.16667	6	2	3	490993	44.06	438	94.16	code6	Imitervirales	Imitervirales	f-Mesomimiviridae	IM_01
LacA_GVMAG_1731	gte3	0.197174	8	10	6	7	1.16667	1	3	5	465790	39.71	480	92.51	code4	Imitervirales	Imitervirales	f-Mesomimiviridae	IM_01
LacA_GVMAG_1738	gte3	1.38267	6	6	4	4	1	1	2	2	104847	55.54	123	86.72	code6	Unkown	Pandoravirales	f--	PV
LacA_GVMAG_1741	gte3	0.178709	7	12	5	6	1.2	2	1	2	464925	35.55	376	91.76	code6	Imitervirales	Imitervirales	f-Mesomimiviridae	IM_01
LacA_GVMAG_1830	gte3	0.116392	7	13	5	7	1.4	1	3	7	440207	28.08	379	92.66	code6	Imitervirales	Imitervirales	f-Mesomimiviridae	IM_01
LacA_GVMAG_1835	gte3	0.458058	5	6	4	4	1	0	2	3	79448	46.26	124	94.78	code1	Imitervirales	Imitervirales	f-Mesomimiviridae	IM_01
LacA_GVMAG_1837	gte3	1.08718	4	7	3	5	1.66667	2	1	2	479881	39.88	470	90.56	code6	Imitervirales	Imitervirales	f--	IM_16
LacA_GVMAG_1872	gte3	0.373039	9	11	7	7	1	1	2	3	513312	32.98	436	92.34	code6	Imitervirales	Imitervirales	f-Mesomimiviridae	IM_01
LacA_GVMAG_1905	gte3	0.20633	8	20	6	15	2.5	1	3	8	608413	26.42	509	93.42	code6	Imitervirales	Imitervirales	f-Mesomimiviridae	IM_01
LacA_GVMAG_1979	gte3	0.137368	8	14	6	7	1.16667	5	3	3	362878	29.66	316	92.54	code6	Imitervirales	Imitervirales	f-Mesomimiviridae	IM_01
LacA_GVMAG_1996	gte3	0.22118	9	12	7	8	1.14286	2	3	4	487212	28.69	517	93.22	code4	Imitervirales	Imitervirales	f-Mesomimiviridae	IM_01
LacA_GVMAG_2004	gte3	0.0579056	8	16	6	11	1.83333	1	3	7	478130	27.97	378	93.02	code6	Imitervirales	Imitervirales	f-Mesomimiviridae	IM_01
LacA_GVMAG_2036	gte3	0.319836	9	11	7	7	1	2	2	3	424779	26.43	330	92.48	code6	Imitervirales	Imitervirales	f-Mesomimiviridae	IM_01
LacA_GVMAG_2038	gte3	0.246895	9	11	7	7	1	2	2	3	399427	35.31	519	92.65	code4	Imitervirales	Imitervirales	f-Mesomimiviridae	IM_01
LacA_GVMAG_2068	gte3	0.420328	7	9	5	5	1	2	3	4	461573	29.92	349	92.18	code6	Imitervirales	Imitervirales	f-Mesomimiviridae	IM_01
LacA_GVMAG_2077	gte3	0.641903	8	12	7	11	1.57143	0	2	2	169213	37.65	200	94.87	code6	Pimascovirales	Pimascovirales	f-PM-01	PM_01
LacA_GVMAG_2108	gte3	1.69475	7	9	5	6	1.2	2	1	1	302184	67.85	273	89.5	code11	Asfuvirales	Asfuvirales	f-AF-01	AF_01
LacA_GVMAG_2246	gte3	0.207586	8	16	6	8	1.33333	5	3	6	487448	44.13	527	93.85	code4	Imitervirales	Imitervirales	f-Mesomimiviridae	IM_01
LacA_GVMAG_2267	gte3	0.426469	6	9	4	5	1.25	2	4	4	661653	30.69	701	93.36	code6	Imitervirales	Imitervirales	f--	IM_01
LacA_GVMAG_2295	gte3	0.138856	9	14	7	10	1.42857	2	3	6	542211	29.73	556	93.51	code4	Imitervirales	Imitervirales	f-Mesomimiviridae	IM_01
LacA_GVMAG_2301	gte3	0.232577	7	8	5	5	1	1	3	4	1102295	19.32	926	94.55	code6	Imitervirales	Imitervirales	f--	IM_13
LacA_GVMAG_2324	gte3	0.207437	7	12	5	9	1.8	2	2	3	485796	33.66	619	93.31	code4	Imitervirales	Imitervirales	f--	IM_13
LacA_GVMAG_2336	gte3	0.18318	9	15	7	9	1.28571	2	2	5	517325	34.88	451	91.49	code6	Imitervirales	Imitervirales	f-Mesomimiviridae	IM_01
LacA_GVMAG_2373	gte3	0.181422	8	11	6	6	1	3	1	2	444503	30.44	343	92.49	code6	Imitervirales	Imitervirales	f--	IM_01
LacA_GVMAG_2385	gte3	0.0639728	9	10	7	7	1	1	2	3	382816	37.96	503	92.94	code4	Imitervirales	Imitervirales	f-Mesomimiviridae	IM_01
LacA_GVMAG_2415	gte3	0.302602	6	15	4	9	2.25	3	2	2	1010750	21.62	960	95.05	code6	Imitervirales	Imitervirales	f--	IM_01
LacA_GVMAG_2436	gte3	0.336358	9	11	7	7	1	2	2	3	393823	37.25	463	95.41	code11	Imitervirales	Imitervirales	f-Mesomimiviridae	IM_01
LacA_GVMAG_2492	gte3	0.368498	7	12	6	9	1.5	3	2	3	746493	23.12	615	91.23	code6	Imitervirales	Imitervirales	f-IM-13	IM_13
LacA_GVMAG_2539	gte3	0.289082	9	15	7	11	1.57143	1	2	5	433983	32.03	402	92.21	code6	Imitervirales	Imitervirales	f-Mesomimiviridae	IM_01
LacA_GVMAG_2632	gte3	0.303496	9	18	7	13	1.85714	1	0	0	530308	27.27	447	90.07	code6	Pimascovirales	Pimascovirales	f-PM-01	PM_01
LacA_GVMAG_2644	gte3	0.31389	9	54	7	37	5.28571	13	4	8	1908424	22.67	1876	95.28	code6	Imitervirales	Imitervirales	f--	IM_01
LacA_GVMAG_2665	gte3	0.606203	9	11	7	7	1	2	2	2	396187	48.62	463	92.6	code11	Imitervirales	Imitervirales	f-Mesomimiviridae	IM_01
LacA_GVMAG_2740	gte3	0.0563526	8	27	6	14	2.33333	3	2	7	1081208	28.4	1215	94.47	code6	Imitervirales	Imitervirales	f-Mesomimiviridae	IM_01
LacA_GVMAG_2810	gte3	0.175514	6	8	4	5	1.25	1	0	0	252067	33.49	275	91.14	code6	Imitervirales	Imitervirales	f-Mesomimiviridae	IM_01
LacA_GVMAG_283	gte3	0.264581	7	15	5	7	1.4	5	3	5	407508	47.96	463	94.41	code4	Imitervirales	Imitervirales	f-Mesomimiviridae	IM_01
LacA_GVMAG_2877	gte3	0.0514692	8	13	6	7	1.16667	3	2	3	575653	34.8	460	91.61	code6	Imitervirales	Imitervirales	f-Mesomimiviridae	IM_01
LacA_GVMAG_2885	gte3	0.0123474	9	11	7	7	1	2	2	3	408270	40.54	498	92.43	code4	Imitervirales	Imitervirales	f-Mesomimiviridae	IM_01
LacA_GVMAG_2887	gte3	0.357849	9	15	7	10	1.42857	2	2	4	402263	37.81	510	93.47	code11	Imitervirales	Imitervirales	f--	IM_01
LacA_GVMAG_2937	gte3	0.415612	8	10	6	7	1.16667	1	2	4	475748	32.12	478	89.37	code4	Imitervirales	Imitervirales	f-Mesomimiviridae	IM_01
LacA_GVMAG_2954	gte3	0.105724	9	11	7	7	1	2	3	4	365525	38.23	273	92.33	code6	Imitervirales	Imitervirales	f-Mesomimiviridae	IM_01
LacA_GVMAG_316	gte3	0.0908389	9	10	7	7	1	1	2	3	399636	34.56	525	93.63	codemeta	Imitervirales	Imitervirales	f-Mesomimiviridae	IM_01
LacA_GVMAG_477	gte3	0.151005	9	11	7	7	1	2	3	4	473091	33.32	372	90.47	code6	Imitervirales	Imitervirales	f-Mesomimiviridae	IM_01
LacA_GVMAG_520	gte3	0.349068	7	13	5	8	1.6	3	1	2	365182	31.47	510	94.11	code4	Imitervirales	Imitervirales	f--	IM_01
LacA_GVMAG_549	gte3	0.386313	7	9	6	7	1.16667	2	1	1	201936	42.9	252	95.04	code11	Imitervirales	Imitervirales	f-Mesomimiviridae	IM_01
LacA_GVMAG_567	gte3	0.161743	9	14	7	9	1.28571	2	3	4	420014	32.42	357	91.74	code6	Imitervirales	Imitervirales	f-Mesomimiviridae	IM_01
LacA_GVMAG_58	gte3	0.156784	7	10	5	6	1.2	1	1	1	576759	33.04	540	91.18	code6	Imitervirales	Imitervirales	f-Mesomimiviridae	IM_01
LacA_GVMAG_644	gte3	0.533359	8	15	6	9	1.5	2	2	5	384712	27.4	301	93.86	code6	Imitervirales	Imitervirales	f-Mesomimiviridae	IM_01
LacA_GVMAG_650	gte3	0.248496	5	5	3	3	1	1	0	0	239530	32.19	268	92.35	code6	Imitervirales	Imitervirales	f--	IM_01
LacA_GVMAG_660	gte3	0.232121	9	14	7	10	1.42857	2	3	4	491403	26.1	397	93.56	code6	Imitervirales	Imitervirales	f-Mesomimiviridae	IM_01
LacA_GVMAG_683	gte3	0.31058	9	15	7	10	1.42857	3	3	5	489542	23.06	436	94.39	code6	Imitervirales	Imitervirales	f-Mesomimiviridae	IM_01
LacA_GVMAG_692	gte3	1.20259	7	13	5	8	1.6	1	3	7	490425	62.5	511	89.19	code11	Imitervirales	Imitervirales	f--	IM_12
LacA_GVMAG_727	gte3	0.181056	7	19	5	12	2.4	4	2	2	761468	33.98	744	90.67	code6	Imitervirales	Imitervirales	f-Mesomimiviridae	IM_01
LacA_GVMAG_741	gte3	0.847019	4	4	3	3	1	0	1	1	178299	51.35	191	88.24	code6	Pandoravirales	Pandoravirales	f-PV-03	PV
LacA_GVMAG_778	gte3	0.137539	9	15	7	10	1.42857	3	3	5	493329	37.39	435	91.15	code6	Imitervirales	Imitervirales	f-Mesomimiviridae	IM_01
LacA_GVMAG_822	gte3	0.174355	4	6	3	4	1.33333	0	2	3	355887	35.07	357	92.03	code6	Imitervirales	Imitervirales	f-Mesomimiviridae	IM_01
LacA_GVMAG_858	gte3	0.341541	9	13	7	10	1.42857	2	2	2	311902	42.6	399	94.55	code11	Imitervirales	Imitervirales	f-Mesomimiviridae	IM_01
LacA_GVMAG_899	gte3	0.266665	9	12	7	9	1.28571	1	3	4	509209	32.24	377	91.29	code6	Imitervirales	Imitervirales	f-Mesomimiviridae	IM_01
LacA_GVMAG_933	gte3	0.0649151	9	12	7	8	1.14286	2	3	4	548279	32.32	404	93.72	code6	Imitervirales	Imitervirales	f-Mesomimiviridae	IM_01
LacA_GVMAG_959	gte3	0.0231097	9	11	7	7	1	2	3	4	351631	41.8	404	94.3	code11	Imitervirales	Imitervirales	f-Mesomimiviridae	IM_01
LacA_GVMAG_979	gte3	0.290733	6	14	4	10	2.5	2	3	4	598418	22.72	561	94.33	code6	Imitervirales	Imitervirales	f-Mimiviridae	IM_16
LacA_GVMAG_985	gte3	0.0852819	9	12	7	8	1.14286	2	2	3	465771	27.34	573	92.77	codemeta	Imitervirales	Imitervirales	f-Mesomimiviridae	IM_01
LacA_GVMAG_997	gte3	1.19452	8	13	7	10	1.42857	0	3	6	393511	64.01	424	89.72	code11	Imitervirales	Imitervirales	f-Allomimiviridae	IM_12
